# Supplementary material for: Spatio-temporal metabolic rewiring in the brain of TgF344-AD rat model of Alzheimer’s disease
Source: Sci Rep. 2022 Oct 10;12:16958. doi: 10.1038/s41598-022-20962-6 (PMC9550832; doi:10.1038/s41598-022-20962-6)
Supplement: Supplementary file 2 — Supplementary Information 2. [file 41598_2022_20962_MOESM2_ESM.xlsx]

## Sheet: Sheet1
CORTEX
	9 months				12 months				15 months				18 months
	WT		Tg		WT		Tg		WT		Tg		WT		Tg
	Median	IQR	Median	IQR	Median	IQR	Median	IQR	Median	IQR	Median	IQR	Median	IQR	Median	IQR
Cr	3.47861	0.620977	3.67984	0.607489	3.24274	0.775103	3.6554	0.624629	3.57716	0.615422	3.27346	0.511701	3.40553	0.501963	2.78073	0.247318
PCr	3.80743	0.765004	3.82351	0.502214	4.18233	0.595716	4.03938	0.525903	3.86907	0.560812	3.98688	0.78499	3.81781	0.0326725	4.12213	0.272711
Gln	3.7344	0.346358	3.78797	0.0191547	3.62653	0.226948	3.87281	0.502865	3.53002	0.377311	3.97658	0.023592	3.77126	0.0735651	3.86015	0.0670386
Glu	9.57413	1.37484	9.56787	1.13493	10.1141	0.909861	10.6181	1.11256	10.2332	0.880796	9.8679	0.312189	9.4305	0.355223	9.04568	0.501434
GSH	1.5931	0.255472	1.5434	0.16841	1.68827	0.09427	1.67497	0.153254	1.68636	0.296666	1.62119	0.319988	1.47558	0.298891	1.60787	0.0666136
Ins	4.10298	0.871105	4.49775	0.407532	4.54139	0.422738	4.63142	0.270764	4.0967	0.145264	4.64019	0.841444	4.25971	0.385071	4.78095	0.120182
NAA	7.51709	0.887256	7.94842	0.233638	8.63609	0.983233	8.53268	0.467603	8.21273	0.396515	7.74667	1.20638	8.2779	0.81456	7.48627	0.425352
Tau	5.42657	0.560595	5.90785	0.467773	5.4675	0.635478	5.9053	0.355011	5.61297	0.871079	4.95362	0.648917	5.41291	0.453721	4.91638	0.436422
tCho	0.576345	0.0138354	0.660157	0.0344211	0.623935	0.0180418	0.698563	0.114698	0.636831	0.0765116	0.66538	0.0793732	0.630802	0.126228	0.59486	0.0177136
tNAA	8.20238	1.02364	8.57448	0.644563	9.12637	0.887574	9.02161	1.04343	8.7054	0.705249	8.44249	1.11378	8.85155	0.670066	7.8377	0.232963
Ins+Gly	4.68921	0.887871	4.95705	0.420459	5.09509	0.537086	5.13306	0.549615	4.84438	0.508123	5.28367	0.610209	4.79469	0.511898	5.27775	0.053014
tCr	7.05279	0.706636	7.37381	0.298967	7.72056	0.122808	7.80712	0.55568	7.46883	0.118301	7.27866	0.881789	7.25422	0.701644	7.1442	0.416122
Glx	13.5378	1.15684	13.3602	1.76588	13.7406	1.20846	14.6185	1.99842	13.9536	0.710515	13.8756	0.635049	13.5058	0.450156	12.9058	0.740588
HIPPOCAMPUS
	9 months				12 months				15 months				18 months
	WT		Tg		WT		Tg		WT		Tg		WT		Tg
	Median	IQR	Median	IQR	Median	IQR	Median	IQR	Median	IQR	Median	IQR	Median	IQR	Median	IQR
Cr	3.78873	0.421597	3.95194	0.71412	3.53411	0.576454	3.54842	0.339362	3.94785	0.51287	3.69629	0.471307	3.78301	0.412273	3.68681	0.578794
PCr	3.90358	0.969973	4.34874	0.757122	4.4217	0.181337	3.95582	0.465421	4.46194	0.552646	4.08066	0.977312	4.25824	0.296472	4.37314	0.322573
Gln	3.34335	0.335823	3.70069	0.327981	3.20847	0.207202	3.72897	0.423113	3.68266	0.0422008	3.60765	0.482754	3.51387	0.0415116	3.81768	0.0634819
Glu	9.83871	1.06017	9.9732	0.636456	9.50077	0.868245	9.55816	0.502937	9.96076	0.319034	9.49342	0.333062	9.3363	0.963711	9.54938	0.930224
GSH	1.65664	0.208289	1.69541	0.429674	1.60169	0.145012	1.56119	0.185058	1.4868	0.137097	1.65735	0.179614	1.5081	0.161515	1.62839	0.229534
Ins	5.77361	0.207727	6.43984	0.966865	5.86705	0.497193	6.11763	0.808588	6.20169	0.602982	6.41478	0.814496	6.38016	0.591151	6.98808	0.870423
NAA	7.7453	0.574773	7.89686	0.648157	7.69747	0.766596	7.26801	0.314174	8.28903	0.493264	7.55511	0.465562	8.29336	0.541195	7.56186	0.383888
Tau	6.03955	0.468553	5.81252	0.790512	6.10895	0.387151	5.97931	0.559744	6.16684	0.892587	5.91584	0.45662	6.16766	0.451118	5.81529	0.470679
tCho	0.68739	0.172365	0.833377	0.039628	0.79266	0.0709918	0.796056	0.108859	0.817693	0.14613	0.869835	0.100773	0.82598	0.128403	0.868631	0.0536044
tNAA	8.47261	0.309583	8.45735	0.589409	8.25253	0.629443	7.92609	0.415278	8.84795	0.343665	8.2959	0.358461	8.86612	0.252304	8.35442	0.407278
Ins+Gly	6.30344	0.645003	6.90301	0.701161	6.78766	0.550585	6.78906	0.489052	6.80916	0.418289	7.2799	0.690241	6.61118	0.651339	7.59322	0.975511
tCr	8.00774	0.46492	7.85476	0.803294	7.74575	0.344531	7.56284	0.192737	8.111	0.210049	7.87902	0.44627	8.07913	0.23355	7.86444	0.253158
Glx	13.6333	1.24731	13.5517	0.942492	12.521	1.32063	12.9471	0.633143	13.5316	0.504485	13.2114	0.348916	13.1077	0.58847	13.3495	1.16505
THALAMUS
	9 months				12 months				15 months				18 months
	WT		Tg		WT		Tg		WT		Tg		WT		Tg
	Median	IQR	Median	IQR	Median	IQR	Median	IQR	Median	IQR	Median	IQR	Median	IQR	Median	IQR
Cr	2.88124	0.351437	2.91243	0.222209	2.87975	0.0716731	2.5	0.106091	2.84254	0.269792	2.92067	0.0763403	3.0097	0.30966	3.0475	0.388128
Gln	2.98554	0.24745	3.04797	0.361581	2.80439	0.0593021	2.86491	0.275452	2.96048	0.702633	3.04022	0.623878	2.94513	0.595118	2.791	0.344298
Glu	8.19727	1.01343	8.76325	0.631555	8.5264	0.480938	8.22226	0.972811	8.93767	0.820423	7.65521	0.647298	8.46122	1.15453	7.83101	0.368653
GSH	1.22217	0.239883	1.20003	0.152761	1.29498	0.228928	1.16833	0.110324	1.09623	0.176076	1.2503	0.107901	1.29218	0.111241	1.15779	0.167791
Ins	3.73049	0.0613358	3.79463	0.238615	3.81375	0.664268	3.62052	0.0971056	3.67553	0.488223	3.31761	0.3071	3.96889	0.371698	3.597	0.0466505
NAA	6.92677	0.343603	7.48114	0.488269	7.17251	0.247386	6.95289	0.241873	7.21119	0.395736	6.78564	0.0362003	7.34323	0.472618	6.63739	0.282107
tCho	0.789662	0.0737335	0.886608	0.18152	0.799626	0.0190731	0.7755	0.0408803	0.769578	0.138419	0.721597	0.00653632	0.867	0.0403497	0.630854	0.100056
tNAA	7.75144	0.128199	7.84293	0.490865	7.75422	0.607699	7.41835	0.349532	7.66417	0.351076	7.39788	0.0850764	7.99394	0.566664	7.31861	0.113
Ins+Gly	4.26363	0.396561	4.30293	0.299363	4.44268	0.383264	4.20341	0.405691	4.14209	0.112667	4.11383	0.190038	4.62504	0.48624	4.158	0.35032
tCr	6.00727	0.140422	6.24481	0.227724	6.38625	0.260995	5.85373	0.269249	6.2968	0.140699	5.77665	0.209249	6.31752	0.459104	5.68608	0.155039
Glx	11.3738	0.922589	11.4948	0.257585	11.3222	0.654543	11.008	1.09597	11.2539	0.853442	10.6954	1.27371	11.2178	1.30959	10.6737	0.165511
STRIATUM
	9 months				12 months				15 months				18 months
	WT		Tg		WT		Tg		WT		Tg		WT		Tg
	Median	IQR	Median	IQR	Median	IQR	Median	IQR	Median	IQR	Median	IQR	Median	IQR	Median	IQR
Cr	3.46749	0.529084	3.32766	0.340457	3.16058	0.395108	3.19808	0.373318	3.41687	0.0816922	3.34191	0.853373	3.52927	0.476837	2.98546	0.288222
PCr	3.7642	0.580394	3.86339	0.0612087	4.35163	0.377078	3.97747	0.656629	4.22816	0.587946	3.95833	0.558816	3.6201	0.602637	4.05908	0.258411
Gln	4.35959	0.143124	4.19106	0.280418	4.3101	0.307432	4.30139	0.685353	4.50096	0.362758	4.50564	0.215582	4.38997	0.645254	4.59633	0.0653355
Glu	8.99558	0.722088	8.53796	0.426541	9.05325	0.776903	8.17004	0.31499	8.94931	1.03261	8.42306	0.452039	8.37875	1.12672	8.07249	0.64401
GSH	1.70332	0.0654434	1.52188	0.121654	1.78511	0.110318	1.78632	0.293882	1.84292	0.375454	1.73978	0.351714	1.6864	0.425452	1.715	0.144857
Ins	3.22197	0.286997	3.67522	0.220012	3.51126	0.216165	3.45901	0.389569	3.86293	0.316715	3.33995	0.589366	3.76644	0.565544	4.01723	0.593764
NAA	7.12654	0.318387	7.15072	0.248526	7.34196	0.226848	7.11035	0.289635	7.44395	0.464396	7.21557	0.177148	7.1308	1.02833	7.13842	0.781765
Tau	7.63216	0.600281	6.91455	0.161109	7.7942	0.390159	7.46507	0.0712132	8.24224	0.815856	7.17974	1.00382	7.6546	1.38108	6.55442	0.941005
tCho	0.766041	0.132236	0.808454	0.0993107	0.816391	0.0977343	0.818306	0.060962	0.837312	0.094406	0.807798	0.103632	0.883128	0.0560616	0.772491	0.117973
tNAA	7.55723	0.481666	7.759	0.356131	7.83188	0.147866	7.43666	0.523586	7.95245	0.230174	7.538	0.561801	7.81509	0.390192	7.50778	0.954976
Ins+Gly	3.91363	0.332077	4.27726	0.703349	4.17245	0.232858	4.20234	0.397019	4.7421	0.561678	4.37459	0.474328	4.62421	0.290597	4.57329	0.262686
tCr	6.96434	0.335274	7.10579	0.367482	7.35976	0.388331	7.21881	0.429598	7.5698	0.334615	6.92401	0.540022	7.36031	0.443629	7.0769	0.141099
Glx	13.2794	1.08502	12.7677	0.0948229	13.1335	0.757217	12.5083	1.02437	13.6718	0.792009	12.9453	0.435196	13.3115	1.44495	12.7993	0.696643
